# Supplementary material for: Printing Structurally Anisotropic Biocompatible Fibrillar Hydrogel for Guided Cell Alignment
Source: Gels. 2022 Oct 22;8(11):685. doi: 10.3390/gels8110685 (PMC9689575; doi:10.3390/gels8110685)
Supplement: Supplementary file 1 [file gels-08-00685-s001.zip]

Archive with 1 entries (1 files):
- gels-1943850-supplementary.pdf
